# Supplementary material for: Comparative Molecular Profiling and Bioactivity Analysis of Algerian Propolis: Antioxidant, Antibacterial Activities, and In Silico NRF2-KEAP1 Pathway Modulation
Source: Curr Issues Mol Biol. 2025 Sep 15;47(9):761. doi: 10.3390/cimb47090761 (PMC12468889; doi:10.3390/cimb47090761)
Supplement: Supplementary file 1 [file cimb-47-00761-s001.zip]

Archive with 1 entries (1 files):
- cimb-3846306-Supplementary.pdf
